# Supplementary material for: Quality of Life and Associated Factors in Primary Caregivers of Children with Refractory Epilepsy on Long-Term Ketogenic Diet: A Cross-Sectional Study
Source: Healthcare (Basel). 2026 Jun 18;14(12):1761. doi: 10.3390/healthcare14121761 (PMC13299362; doi:10.3390/healthcare14121761)
Supplement: Supplementary file 1 [file healthcare-14-01761-s001.zip]

Archive with 2 entries (2 files):
- healthcare-4225540-Supplementary material 2-Approval of the Ethics Committee.pdf
- healthcare-4225540-supplementary material 1.pdf
